# Supplementary material for: Climate‐Associated Genetic Variation and Projected Genetic Offsets for Cryptomeria japonica D. Don Under Future Climate Scenarios
Source: Evol Appl. 2025 Feb 6;18(2):e70077. doi: 10.1111/eva.70077 (PMC11802333; doi:10.1111/eva.70077)
Supplement: Supplementary file 2 — Tables S1–S5 [file EVA-18-e70077-s001.xlsx]

## Sheet: S1_rev1
Supplementary Table 1. Genetic diversity parameters of Cryptomeria japonica populations populations based on LD-pruned neutral and climate-associated SNPs.
			LD-pruned neutral SNPs (16113 loci)					Climate-associated SNPs (239 loci)
Population	N		HE	HO	FIS	Allelic richness		HE	HO	FIS	Allelic richness		Latitude	Longitude
AJG	13		0.277207	0.266827	0.0360062	1.27678		0.265104	0.245981	0.0718616	1.47926		40.6756	140.205
MZS	20		0.280937	0.269474	0.039164	1.28063		0.255737	0.241059	0.0567621	1.46393		40.0794	140.248
NBT	15		0.282037	0.267475	0.0500343	1.2815		0.255012	0.234615	0.074522	1.461		39.8061	140.26
YMN	15		0.282938	0.271092	0.0402483	1.2825		0.284084	0.271352	0.0450351	1.5096		38.7483	140.074
ISN	13		0.287167	0.269633	0.0598422	1.28646		0.387099	0.341985	0.116348	1.69123		38.3286	141.492
DND	13		0.284112	0.271889	0.0418841	1.28362		0.295695	0.263316	0.110112	1.53225		38.14	138.389
BJD	14		0.284722	0.267914	0.0572624	1.28407		0.313185	0.269669	0.135013	1.55774		36.5761	137.459
OKI	9		0.285769	0.272451	0.0456058	1.28496		0.351272	0.33537	0.0422276	1.6257		36.2683	133.329
AOB	16		0.283019	0.269972	0.0446764	1.28258		0.323967	0.302923	0.0620548	1.57915		35.5058	135.48
ASH	18		0.287335	0.272638	0.0499907	1.2869		0.329754	0.311502	0.0551003	1.5879		35.3078	135.774
TYM	14		0.285623	0.271299	0.0491857	1.28508		0.350373	0.331759	0.0528129	1.62505		35.2931	133.968
AST	17		0.284242	0.266725	0.0604031	1.2837		0.336268	0.30371	0.0988944	1.60138		35.2322	138.836
KWZ	8		0.278028	0.268576	0.0325361	1.27735		0.391078	0.342849	0.12318	1.68816		34.8314	139
WKS	13		0.287772	0.289417	-0.00730421	1.28783		0.329317	0.345851	-0.0495219	1.59436		34.696	132.081
AZJ	16		0.286733	0.272274	0.049304	1.28626		0.318928	0.299251	0.0614872	1.57021		34.482	131.963
SNG	13		0.284814	0.273001	0.0403894	1.28434		0.367835	0.336842	0.0814172	1.65423		33.89	135.71
YNS, AKI*	5		0.288558	0.272594	0.0541893	1.28663		0.351255	0.348536	0.00177401	1.62867		33.5928	134.096
ONN	4		0.256139	0.247699	0.0268731	1.25387		0.368897	0.322873	0.128594	1.64583		32.6992	131.531
YKL, SRT, YKS*	13		0.268399	0.248493	0.0698814	1.26757		0.311882	0.275437	0.11523	1.56404		30.3035	130.573
Total	249		0.282	0.2689	0.0464	1.28119		0.325	0.301	0.073	1.58209		-	-
The table summarizes genetic diversityparameters for 19 natural populations of Cryptomeria japonica, estimated using 16,113 LD-pruned neutral SNPs and 239 climate-associated SNPs. Reported values include sample size (N), expected heterozygosity (HE), observed heterozygosity (HO), inbreeding coefficient (FIS), allelic richness, latitude, and longitude of each population. The bottom row presents th…

## Sheet: S2_new
Supplementary Table 2. Genetic diversity and differentiation of neutral and climate-associated SNPs in Cryptomeria japonica
	LD-pruned neutral SNPs (16113 loci)	Climate-associated SNPs (239 loci)
Observed heterozygosity (Ho)	0.2689	0.3013
Expected heterozygosity (Hs)	0.282	0.325
Total heterozygosity (Ht)	0.2924	0.3916
Genetic differentiation (Fst)	0.0354	0.17
Jost's D (Dest)	0.0152	0.1041

## Sheet: S3_new
Supplementary Table 3. Pairwise FST estimates between Cryptomeria japonica populations: LD-pruned neutral SNPs (Upper) vs. Climate-associated SNPs (Lower)
Poplation	AJG	MZS	NBT	YMN	DND	BJD	OKI	AOB	ASH	TYM	WKS	AZJ	ONN	ISN	AST	KWZ	SNG	YNS, AKI*	YKL, SRT, YKS*
AJG	-	0.0181226	0.0196954	0.0348396	0.0365816	0.0343313	0.0320502	0.0372019	0.030108	0.0341258	0.038406	0.0341479	0.0800739	0.0465099	0.0565995	0.0651371	0.0506262	0.0493313	0.100952
MZS	0.00636817	-	0.0110203	0.0301911	0.0293973	0.0299855	0.0278462	0.0316471	0.0239961	0.0281161	0.0332962	0.028846	0.0700092	0.0424244	0.052848	0.0595097	0.0467374	0.0446133	0.0964038
NBT	0.021871	0.00487876	-	0.023213	0.0239057	0.0219588	0.0213135	0.025612	0.0185531	0.021567	0.0278465	0.0229078	0.0654897	0.0364276	0.0464112	0.0531745	0.0398366	0.0383555	0.0907325
YMN	0.043212	0.0543107	0.0169529	-	0.0179892	0.0178086	0.0183429	0.0202994	0.0136977	0.0164906	0.0231329	0.0188451	0.0601228	0.0297233	0.0408362	0.0480617	0.0340854	0.034611	0.0859028
DND	0.0485268	0.0807939	0.0657347	0.042642	-	0.0176669	0.0175082	0.02195	0.014696	0.0183416	0.0247997	0.0192708	0.0634444	0.0295561	0.0378383	0.0444974	0.0339429	0.0319867	0.082245
BJD	0.0639854	0.0848039	0.0454448	0.026541	0.0691492	-	0.0130168	0.0152138	0.0106345	0.0135956	0.0188321	0.0133899	0.0549891	0.0285873	0.0357339	0.0432108	0.0304183	0.0272017	0.081273
OKI	0.0540748	0.0705197	0.0551952	0.0413909	0.058935	0.0097185	-	0.0152201	0.00860424	0.00928777	0.013317	0.00787264	0.0512794	0.0284001	0.0373346	0.0449933	0.0279764	0.0243782	0.0763591
AOB	0.0847523	0.109786	0.0750716	0.0397788	0.0643948	0.0292096	0.0264723	-	0.01169	0.0158448	0.019805	0.0157951	0.0566434	0.0305033	0.0384824	0.0459735	0.0317714	0.0273985	0.0805958
ASH	0.0490148	0.0784171	0.0585029	0.0220322	0.0599803	0.0148542	0.00401981	0.0119533	-	0.00850807	0.0125387	0.00890536	0.0506217	0.0241645	0.0318231	0.0388382	0.02572	0.0229812	0.0756282
TYM	0.0613612	0.0817358	0.0585647	0.0401213	0.0341897	0.0332268	0.00646482	0.0269747	0.0248442	-	0.0147772	0.0096865	0.0507765	0.0281035	0.036722	0.0434451	0.0286767	0.0247216	0.0802724
WKS	0.0695462	0.0886969	0.0761539	0.0637224	0.0916889	0.014175	0.00829614	0.0362779	0.0117268	0.0251838	-	0.0089792	0.055301	0.0296884	0.0359538	0.0437878	0.0300575	0.0274822	0.0778279
AZJ	0.0275784	0.0509369	0.0455124	0.0307488	0.0337519	0.022559	0.00583626	0.0180181	0.00882784	0.0140881	0.0129104	-	0.0457396	0.0255977	0.0338708	0.0406073	0.0268661	0.0212354	0.0745323
ONN	0.0905604	0.127835	0.135871	0.0791954	0.093478	0.0363472	0.0241282	0.0576575	0.0256692	0.0624817	0.0361368	0.0323164	-	0.0709699	0.0777636	0.0917183	0.0715298	0.0667448	0.118886
ISN	0.216032	0.250662	0.257504	0.221643	0.195815	0.161044	0.136071	0.145846	0.14509	0.1436	0.136909	0.138836	0.0752283	-	0.00862028	0.0130879	0.013681	0.0182915	0.0669927
AST	0.238372	0.293229	0.298673	0.244529	0.2066	0.197512	0.166753	0.162649	0.160188	0.152454	0.160072	0.151851	0.107285	0.0373787	-	0.0113162	0.0165264	0.0201617	0.0688331
KWZ	0.305733	0.355346	0.351699	0.307038	0.277645	0.221878	0.201527	0.205281	0.211372	0.193555	0.184882	0.214555	0.147516	0.0445331	0.0659117	-	0.0243937	0.0313315	0.0766228
SNG	0.242496	0.290558	0.282697	0.231934	0.210564	0.163734	0.151489	0.147817	0.157857	0.133057	0.13761	0.160147	0.105505	0.0359102	0.0381029	0.0369073	-	0.0135055	0.0668693
YNS, AKI*	0.368537	0.403817	0.392794	0.339977	0.329628	0.253451	0.233515	0.230768	0.242859	0.229341	0.230822	0.253535	0.180394	0.0425556	0.0756148	0.0502824	0.0361466	-	0.065306
YKL, SRT, YKS*	0.557725	0.584091	0.574325	0.529642	0.511916	0.481859	0.452904	0.452016	0.461156	0.435187	0.457531	0.484942	0.42719	0.304816	0.340248	0.225551	0.280194	0.246093	-
*To ensure robust and reliable FST estimates, populations YNS and AKI, and YKL, SRT, and YKS, were combined due to their small sample sizes.

## Sheet: S4
	Supplementary Table 4. Description of the 19 bioclimatic variables used in the Gradient Forest model
	Variable Code	Description	Included in final GF model
	BIO1	Annual Mean Temperature
	BIO2	Mean Diurnal Range (Mean of monthly (max temp - min temp))
	BIO3	Isothermality (BIO2/BIO7) (* 100)	〇
	BIO4	Temperature Seasonality (standard deviation *100)
	BIO5	Max Temperature of Warmest Month	〇
	BIO6	Min Temperature of Coldest Month
	BIO7	Temperature Annual Range (BIO5-BIO6)
	BIO8	Mean Temperature of Wettest Quarter	〇
	BIO9	Mean Temperature of Driest Quarter	〇
	BIO10	Mean Temperature of Warmest Quarter	〇
	BIO11	Mean Temperature of Coldest Quarter	〇
	BIO12	Annual Precipitation
	BIO13	Precipitation of Wettest Month	〇
	BIO14	Precipitation of Driest Month	〇
	BIO15	Precipitation Seasonality (Coefficient of Variation)	〇
	BIO16	Precipitation of Wettest Quarter
	BIO17	Precipitation of Driest Quarter
	BIO18	Precipitation of Warmest Quarter	〇
	BIO19	Precipitation of Coldest Quarter	〇
	Variables marked with a "〇" in the "Included in Final GF Model" column were included in the final Gradient Forest model. All temperature-related variables are in degrees Celsius (°C) and all precipitation-related variables are in millimeters (mm).

## Sheet: S5_new
Supplementary Table 5. Functional Annotation of Adaptive Loci in Cryptomeria japonica.
Gene ID (C. japonica)	Chromosome	Position (SNP)	Closest Arabidopsis Match	Gene Symbol	e-value	GO Terms (Biological Process)	Functional Notes	Relevance to Climate Adaptation
SUGI_0009810.t1	chr1	72302357, 72302570	AT3G09470	(ATUNC93)	1e-134	GO:0006937~regulation of muscle contraction,GO:0043266~regulation of potassium ion transport,GO:0055075~potassium ion homeostasis	Likely involved in modulation of ABA Signaling and potassium ion homeostasis under abiotic stress conditions.	likely
SUGI_0015070.t1	chr1	113021436	AT3G02090	MPPBETA	0	GO:0006627~protein processing involved in protein targeting to mitochondrion,GO:0008150~biological_process
SUGI_0057200.t1	chr1	446166373, 446166394, 446166416	no blast hit
SUGI_0057280.t1	chr1	447037450, 447037501, 447037510	AT1G14610	TWN2	8e-100	GO:0006438~valyl-tRNA aminoacylation,GO:0009791~post-embryonic development,GO:0009793~embryo development ending in seed dormancy,GO:0048608~reproductive structure development	Required for proper proliferation of basal cells.
SUGI_0057310.t1	chr1	447440822, 447487550, 447487929, 447487973	AT5G13000	ATGSL12	0	GO:0006075~(1->3)-beta-D-glucan biosynthetic process,GO:0008360~regulation of cell shape,GO:0071555~cell wall organization	Responsible for the synthesis of callose deposited at the primary cell wall of meiocytes, tetrads and microspores.
SUGI_0057560.t1	chr1	451669010, 451669026, 451669041, 451669319	AT1G29520	None	5e-51	GO:0008150~biological_process
SUGI_0057590.t1	chr1	452089753, 452090002	AT1G29700	None	5e-119	GO:0008150~biological_process
SUGI_0057640.t1	chr1	452410316, 452410369	AT3G18524	MSH2	0	GO:0006290~pyrimidine dimer repair,GO:0006298~mismatch repair,GO:0006312~mitotic recombination,GO:0045128~negative regulation of reciprocal meiotic recombination	Involved in maintaining genome stability and repressing recombination of mismatched heteroduplexes.
SUGI_0068000.t1	chr1	525646146	AT2G25930	ELF3	1e-16	GO:0000122~negative regulation of transcription by RNA polymerase II,GO:0007623~circadian rhythm,GO:0009409~response to cold,GO:0009585~red, far-red light phototransduction,GO:0009649~entrainment of circadian clock,GO:0009733~response to auxin,GO:0009737~response to abscisic acid,GO:0009826~unidimensional cell growth,GO:0009909~regulation of flower development,GO:0010031~circumnutation,GO:0010119…	Required component of the core circadian clock regardless of light conditions.	likely
SUGI_0072620.t1	chr1	554575331, 554575349, 554575352, 554575410, 554575413	no blast hit
SUGI_0073110.t1	chr1	556856094, 556856194	AT4G30990	None	0
SUGI_0101040.t1	chr2	15300592	AT2G32300	UCC1	3e-29	GO:0008150~biological_process
SUGI_0101050.t1	chr2	15300592	no blast hit
SUGI_0109410.t1	chr2	75456150	AT1G08960	CAX11	2e-41	GO:0006814~sodium ion transport,GO:0071805~potassium ion transmembrane transport	Encodes a member of the Potassium-dependent sodium-calcium exchanger like-family that localizes to the plasma membrane and nuclear periphery, and has a role in mediating high-affinity K+ uptake and Na+ transport in yeast.
SUGI_0143030.t1	chr2	306108438	AT1G54610	None	0	GO:0016310~phosphorylation,GO:0032968~positive regulation of transcription elongation by RNA polymerase II
SUGI_0143830.t1	chr2	312736582	AT1G03350	None	3e-61	GO:0008150~biological_process
SUGI_0143840.t1	chr2	312736582	no blast hit
SUGI_0143850.t1	chr2	312736582	no blast hit
SUGI_0153740.t1	chr2	408219567	AT4G18240	ATSS4	2e-142	GO:0005982~starch metabolic process,GO:0019252~starch biosynthetic process
SUGI_0183030.t1	chr2	576935238, 576935243, 576935255, 576964010, 576964171, 576964241	AT2G35610	XEG113	0	GO:0006486~protein glycosylation,GO:0052325~cell wall pectin biosynthetic process,GO:0080147~root hair cell development	Essential for coordination of starch granule formation with chloroplast division during Arabidopsis leaf expansion.
SUGI_0196740.t1	chr2	668715551, 668759956, 668759957, 668776905	AT1G50030	TOR	0	GO:0006952~defense response,GO:0009303~rRNA transcription,GO:0009615~response to virus,GO:0009630~gravitropism,GO:0009688~abscisic acid biosynthetic process,GO:0009733~response to auxin,GO:0009734~auxin-activated signaling pathway,GO:0009742~brassinosteroid mediated signaling pathway,GO:0009745~sucrose mediated signaling,GO:0009791~post-embryonic development,GO:0009793~embryo development ending i…	Functions as a central sensory hub linking a wide range of external stimuli to gene expression.	likely
SUGI_0204920.t1	chr3	40671309, 40671390, 40671527, 40671572, 40671579, 40671597, 40671613, 40671630, 40671631, 40671654, 40671655, 40671659, 40671661	no blast hit
SUGI_0204930.t1	chr3	40671309, 40671390, 40671527, 40671572, 40671579, 40671597, 40671613, 40671630, 40671631, 40671654, 40671655, 40671659, 40671661	no blast hit
SUGI_0205020.t1	chr3	41791704	no blast hit
SUGI_0205030.t1	chr3	41791704	AT5G03040	iqd2	3e-45
SUGI_0206480.t1	chr3	56488564, 56488693, 56488831	AT4G22950	AGL19	6e-44	GO:0009908~flower development,GO:0010048~vernalization response,GO:0045944~positive regulation of transcription by RNA polymerase II,GO:0048510~regulation of timing of transition from vegetative to reproductive phase	Promotes flowering in a way independent of the CO and FLC pathways
SUGI_0206520.t1	chr3	57886618	AT2G12646	None	8e-71	GO:0010078~maintenance of root meristem identity,GO:0043434~response to peptide hormone,GO:2000280~regulation of root development,GO:2000377~regulation of reactive oxygen species metabolic process
SUGI_0265810.t1	chr3	432328064	AT5G18700	RUK	0	GO:0000911~cytokinesis by cell plate formation,GO:0000914~phragmoplast assembly,GO:0007349~cellularization,GO:0009555~pollen development,GO:0009556~microsporogenesis,GO:0009793~embryo development ending in seed dormancy,GO:0010245~radial microtubular system formation,GO:0010342~endosperm cellularization,GO:0016310~phosphorylation	Required for cell plate expansion in cytokinesis
SUGI_0265900.t1	chr3	433273484, 433273496, 433348839, 433348840, 433348850, 433348891, 433361830, 433361869, 433361889, 433361941	AT4G22570	APT3	5e-99	GO:0006166~purine ribonucleoside salvage,GO:0006168~adenine salvage,GO:0044209~AMP salvage	Involved in the one-step salvage of adenine to AMP.
SUGI_0265910.t1	chr3	433361830, 433361869, 433361889, 433361941	no blast hit
SUGI_0265920.t1	chr3	433361830, 433361869, 433361889, 433361941	no blast hit
SUGI_0313180.t1	chr3	823230529	AT2G16280	KCS9	3e-151	GO:0000038~very long-chain fatty acid metabolic process,GO:0006633~fatty acid biosynthetic process,GO:0009409~response to cold,GO:0009416~response to light stimulus,GO:0160062~cutin-based cuticle development	Involved in the elongation of C22 to C24 fatty acids, which are essential precursors for the biosynthesis of cuticular waxes, aliphatic suberins, and membrane lipids, including sphingolipids and phospholipids.	possible
SUGI_0372900.t1	chr4	215550369	AT3G62010	None	0
SUGI_0436650.t1	chr4	680237776, 680237799, 680237850	AT5G19730	None	2e-89	GO:0009408~response to heat,GO:0009737~response to abscisic acid,GO:0010588~cotyledon vascular tissue pattern formation,GO:0042545~cell wall modification,GO:0045490~pectin catabolic process	PME53-mediated de-methylesterification status of pectin is directed toward stomatal development, movement, and regulation of the flexibility of the guard cell wall required for the heat response	likely
SUGI_0456950.t1	chr5	59289034, 59289075	AT3G53490	None	1e-32	GO:0008150~biological_process
SUGI_0457000.t1	chr5	59979404, 59979554, 59979581	AT3G53490	None	8e-20	GO:0008150~biological_process
SUGI_0508220.t1	chr5	404158398	AT3G19050	POK2	0	GO:0000281~mitotic cytokinesis,GO:0000911~cytokinesis by cell plate formation,GO:0007018~microtubule-based movement,GO:0080175~phragmoplast microtubule organization	Participate in the spatial control of cytokinesis.
SUGI_0510090.t1	chr5	423216652	AT5G19280	KAPP	3e-136	GO:0007165~signal transduction,GO:0009934~regulation of meristem structural organization,GO:0016310~phosphorylation	Functional component of the RLK signaling pathway, which also mediates adaptation to Na(+) stress.
SUGI_0516300.t1	chr5	495923336	no blast hit
SUGI_0518350.t1	chr5	522467629	AT5G26240	CLC-D	1e-77	GO:0009826~unidimensional cell growth,GO:0010038~response to metal ion,GO:0045824~negative regulation of innate immune response	Negatively regulates pathogen-associated molecular pattern (PAMP)-triggered immunity (PTI).	biotic
SUGI_0518430.t1	chr5	523665348	AT4G29380	None	0	GO:0006623~protein targeting to vacuole,GO:0009555~pollen development,GO:0009846~pollen germination,GO:0016236~macroautophagy,GO:0016310~phosphorylation,GO:0045324~late endosome to vacuole transport	Involved in the development and germination of pollen through the biosynthesis of phosphatidylinositol 3-phosphate (PI3P).
SUGI_0518530.t1	chr5	525277694, 525277874	AT2G36130	None	5e-89	GO:0006457~protein folding
SUGI_0520300.t1	chr5	543189350, 543189432	AT1G49630	ATPREP2	0	GO:0016485~protein processing	Signal peptide degrading enzyme targeted to mitochondria and chloroplasts.
SUGI_0576280.t1	chr5	920914904, 920996522	AT2G22910	NAGS1	0	GO:0006526~arginine biosynthetic process	Possible role of this gene in hypoxia-induced responses. (The 35S::SlNAGS1 Arabidopsis plants accumulated ornithine at high levels and exhibited increased tolerance to salt and drought stresses).	likely
SUGI_0576340.t1	chr5	922132666, 922132668	AT5G62890	None	0	GO:0055085~transmembrane transport
SUGI_0584110.t1	chr6	37927062	no blast hit
SUGI_0584320.t1	chr6	39048815, 39048836	AT5G51190	None	4e-24	GO:0006355~regulation of DNA-templated transcription,GO:0009408~response to heat,GO:0009873~ethylene-activated signaling pathway	Cold-regulated transcription factor gene that makes a significant contribution to freezing tolerance and cold acclimation.	likely
SUGI_0584330.t1	chr6	39048815, 39048836	AT5G51190	None	7e-26	GO:0006355~regulation of DNA-templated transcription,GO:0009408~response to heat,GO:0009873~ethylene-activated signaling pathway	Cold-regulated transcription factor gene that makes a significant contribution to freezing tolerance and cold acclimation.	likely
SUGI_0599880.t1	chr6	156963936	AT4G34460	AGB1	0	GO:0006886~intracellular protein transport,GO:0007186~G protein-coupled receptor signaling pathway,GO:0009723~response to ethylene,GO:0009738~abscisic acid-activated signaling pathway,GO:0009845~seed germination,GO:0009867~jasmonic acid mediated signaling pathway,GO:0010118~stomatal movement,GO:0010154~fruit development,GO:0030968~endoplasmic reticulum unfolded protein response,GO:0034067~protein…	Involved in the control of organ shape suggests that heterotrimeric G-protein signaling is a developmental regulator in Arabidopsis. Required for guard cell calcium sensing. Integrate PAMP perception into downstream ROS production, and also to transmit the EF-Tu signal to the defense response.	likely
SUGI_0636050.t1	chr6	476943586, 476958522	AT3G18210	None	2e-160
SUGI_0639290.t1	chr6	504750860, 504750880, 504751152, 504751189	AT5G54930	None	6e-16	GO:0044238~primary metabolic process,GO:2000028~regulation of photoperiodism, flowering	Have wide ranging effects on plant metabolism and displayed a tissue expression pattern that was suggestive of a function in sink tissues.	likely
SUGI_0639370.t1	chr6	505297693, 505297700, 505297741	AT5G17020	XPO1A	0	GO:0000055~ribosomal large subunit export from nucleus,GO:0000056~ribosomal small subunit export from nucleus,GO:0006611~protein export from nucleus,GO:0009408~response to heat,GO:0009553~embryo sac development,GO:0009555~pollen development,GO:0009846~pollen germination,GO:0009860~pollen tube growth,GO:0051028~mRNA transport,	Dispensable for normal plant growth and development but is essential for thermotolerance, in part by mediating the protection of plants against heat-induced oxidative stress.	likely
SUGI_0660410.t1	chr6	648724372, 648724576, 648771980, 648772148	AT3G02680	NBS1	5e-62	GO:0000724~double-strand break repair via homologous recombination,GO:0006312~mitotic recombination,GO:0006974~DNA damage response,GO:0007095~mitotic G2 DNA damage checkpoint signaling,GO:0007129~homologous chromosome pairing at meiosis,GO:0007131~reciprocal meiotic recombination,GO:0032508~DNA duplex unwinding,GO:0071479~cellular response to ionizing radiation	Acts in concert with telomerase and plays a profound role in plant telomere renewal.
SUGI_0663500.t1	chr6	667351597	AT2G19130	None	0	GO:0016310~phosphorylation,GO:0048544~recognition of pollen
SUGI_0742940.t1	chr7	488381289	no blast hit
SUGI_0783670.t1	chr7	823711430	AT3G51680	None	5e-130		( abscisic acid biosynthesis)
SUGI_0791830.t1	chr8	13366157	no blast hit
SUGI_0791840.t1	chr8	13366157	AT4G23160	CRK8	2e-34	GO:0016310~phosphorylation,GO:0035556~intracellular signal transduction,GO:0042742~defense response to bacterium		biotic
SUGI_0791890.t1	chr8	14273144	AT2G26780	None	0	GO:0043248~proteasome assembly
SUGI_0893820.t1	chr9	56010401, 56010458, 56010459, 56010531, 56156058, 56156075	AT4G16570	ATPRMT7	0	GO:0032259~methylation
SUGI_0951230.t1	chr9	543754502, 543754503	no blast hit
SUGI_0951240.t1	chr9	543754502, 543754503	no blast hit
SUGI_0951250.t1	chr9	543754502, 543754503	AT5G36110	CYP716A1	3e-141	GO:0006722~triterpenoid metabolic process,GO:0016125~sterol metabolic process
SUGI_0953130.t1	chr9	557608519	no blast hit
SUGI_1007100.t1	chr10	173817075	AT3G50170	None	6e-08	GO:0008150~biological_process
SUGI_1007110.t1	chr10	173817075	no blast hit
SUGI_1017950.t1	chr10	243940804	AT1G23740	None	6e-49	GO:0009409~response to cold	Maintain the photosynthetic process by detoxifying reactive carbonyls formed during lipid peroxidation.	likely
SUGI_1042990.t1	chr10	415956548, 415956552, 415956753	AT5G36880	ACS	0	GO:0006083~acetate metabolic process,GO:0006631~fatty acid metabolic process,GO:0019427~acetyl-CoA biosynthetic process from acetate	Plays a role in converting acetate to acetyl-coA in the plastids May play an important role in preventing the toxic accumulation of fermentation products including acetaldehyde, acetate, and ethanol.
SUGI_1047570.t1	chr10	456226902, 456260150, 456260217	AT4G22260	IM	1e-136	GO:0009266~response to temperature stimulus,GO:0009644~response to high light intensity,GO:0009657~plastid organization,GO:0009658~chloroplast organization,GO:0010230~alternative respiration,GO:0016117~carotenoid biosynthetic process,	Controls, either directly or indirectly, the activity of phytoene desaturase (PDS), the enzyme that converts phytoene to zeta-carotene. Protects photosystem I and not photosystem II against photoinhibition	likely
SUGI_1047780.t1	chr10	459519926, 459519971, 459519973	AT1G05350	None	0	GO:0071569~protein ufmylation
SUGI_1047790.t1	chr10	459750089	AT3G01370	ATCFM2	0	GO:0000372~Group I intron splicing,GO:0000373~Group II intron splicing,GO:0006397~mRNA processing	Involved in group I and group II intron splicing.
SUGI_1047840.t1	chr10	460754431	AT1G27595	None	0	GO:0071333~cellular response to glucose stimulus
SUGI_1048900.t1	chr10	470248965, 470249144, 470249150, 470249164, 470286317, 470286343, 470286357	AT1G77590	LACS9	0	GO:0006631~fatty acid metabolic process,GO:0035336~long-chain fatty-acyl-CoA metabolic process	Involved in fatty acid import into the plastid.
SUGI_1084850.t1	chr10	749440193, 749440221	AT3G54310	None	4e-31	GO:0008150~biological_process
SUGI_1107560.t1	chr10	897394701, 897394791, 897394841, 897394914	AT5G18810	SCL28	6e-35	GO:0000398~mRNA splicing, via spliceosome,GO:0006355~regulation of DNA-templated transcription,GO:0007346~regulation of mitotic cell cycle,GO:0048026~positive regulation of mRNA splicing, via spliceosome,GO:1900459~positive regulation of brassinosteroid mediated signaling pathway,	Control cell proliferation and cell expansion and differentiation by promoting MCC exit and endoreplication and by modulating aspects of the biogenesis, assembly, and remodeling of the cytoskeleton and cell
SUGI_1107740.t1	chr10	898331130, 898331250	AT3G13570	SCL30A	2e-14	GO:0000398~mRNA splicing, via spliceosome,GO:0008380~RNA splicing	Rregulates ABA-dependent seed traits and germination under stress.	likely
SUGI_1107750.t1	chr10	898331130, 898331250	AT5G18810	SCL28	4e-13	GO:0000398~mRNA splicing, via spliceosome,GO:0006355~regulation of DNA-templated transcription,GO:0007346~regulation of mitotic cell cycle,GO:0048026~positive regulation of mRNA splicing, via spliceosome,GO:1900459~positive regulation of brassinosteroid mediated signaling pathway,	Control cell proliferation and cell expansion and differentiation by promoting MCC exit and endoreplication and by modulating aspects of the biogenesis, assembly, and remodeling of the cytoskeleton and cell.
SUGI_1107800.t1	chr10	899221547, 899221909, 899221948	AT4G24175	None	5e-56	GO:0008150~biological_process
SUGI_1107810.t1	chr10	899697110, 899697195, 899697320, 899697338, 899717412, 899717438, 899717445, 899717446	AT5G63550	None	5e-27	GO:0006325~chromatin organization,GO:0006338~chromatin remodeling,GO:0006355~regulation of DNA-templated transcription,GO:0045892~negative regulation of DNA-templated transcription,GO:2000779~regulation of double-strand break repair
SUGI_1108030.t1	chr10	901718281	AT4G32010	HSL1	2e-56	GO:0006355~regulation of DNA-templated transcription,GO:0010030~positive regulation of seed germination,GO:2000034~regulation of seed maturation	Promote Arabidopsis seed-to-seedling transition. VAL1 and VAL2 redundantly regulate vegetative phase change
SUGI_1109300.t1	chr10	913373810, 913373937, 913374239	no blast hit
SUGI_1110430.t1	chr10	921732580	AT5G18250	None	6e-51
SUGI_1110830.t1	chr10	923666533, 923666576, 923692601	AT3G17300	None	1e-30
SUGI_1117660.t1	chr11	46778162	AT1G58390	None	2e-51	GO:0098542~defense response to other organism		biotic
SUGI_1117670.t1	chr11	46778162	AT3G16340	PDR1	1e-99	GO:0015850~organic hydroxy compound transport,GO:1901140~p-coumaryl alcohol transport,GO:1901141~regulation of lignin biosynthetic process	Involved in lignin biosynthesis.
SUGI_1119190.t1	chr11	57904436, 57904523, 57904612	AT4G36280	None	3e-164	GO:0002833~positive regulation of response to biotic stimulus,GO:0006281~DNA repair,GO:0006282~regulation of DNA repair,GO:0006325~chromatin organization,GO:0009626~plant-type hypersensitive response,GO:0016310~phosphorylation,GO:0031047~regulatory ncRNA-mediated gene silencing,GO:0031349~positive regulation of defense response,GO:0032103~positive regulation of response to external stimulus,GO:00…	CRT1 is a nuclear-translocated MORC endonuclease that participates in multiple levels of plant immunity	biotic
SUGI_1119550.t1	chr11	59753950	AT1G75010	ARC3	2e-60	GO:0009657~plastid organization,GO:0010020~chloroplast fission	Functioning in the initiation of chloroplast division.
SUGI_1152070.t1	chr11	320531244	AT4G25450	ATNAP8	0	GO:0055085~transmembrane transport,GO:0090374~oligopeptide export from mitochondrion
SUGI_1152310.t1	chr11	323467831, 323483541	AT2G36480	None	8e-81	GO:0006369~termination of RNA polymerase II transcription
SUGI_1152850.t1	chr11	328065557	AT1G52600	None	5e-54	GO:0006465~signal peptide processing
SUGI_1169270.t1	chr11	481689286	AT3G51990	None	8e-100	GO:0016310~phosphorylation
SUGI_1198700.t1	chr11	678808157	no blast hit
The table summarizes the functional annotation of adaptive loci identified in Cryptomeria japonica. "Relevance to Climate Adaptation" indicates the potential link of each gene to climate adaptation based on its functional role and associated GO terms. Values marked as "likely" or "possible" represent varying degrees of confidence in their involvement, while "biotic" indicates genes associated wit…
